# Supplementary material for: Performance Analyses of a RAIM Algorithm for Kalman Filter with GPS and NavIC Constellations
Source: Sensors (Basel). 2021 Dec 17;21(24):8441. doi: 10.3390/s21248441 (PMC8708194; doi:10.3390/s21248441)
Supplement: Supplementary file 1 [file sensors-21-08441-s001.zip]

Archive with 11 entries (9 files):
- sensors-1475810-supp-final-done/
- sensors-1475810-supp-final-done/LongDurationTestResults/
- sensors-1475810-supp-final-done/LongDurationTestResults/aircraft_trajectory_long_duration.png
- sensors-1475810-supp-final-done/LongDurationTestResults/filter_innovations.png
- sensors-1475810-supp-final-done/LongDurationTestResults/kf_raim_perf1.png
- sensors-1475810-supp-final-done/LongDurationTestResults/kf_raim_perf2.png
- sensors-1475810-supp-final-done/LongDurationTestResults/wls_full-state_ekf_raim_results.png
- sensors-1475810-supp-final-done/matlab_program_algorithm_1_ts1_figure_3.m
- sensors-1475810-supp-final-done/matlab_program_algorithm_1_ts2_figure_3.m
- sensors-1475810-supp-final-done/matlab_program_appendix_figure.m
- sensors-1475810-supp-final-done/matlab_program_figures_1_2.m
