# Supplementary material for: Performance Analyses of a RAIM Algorithm for Kalman Filter with GPS and NavIC Constellations
Source: Sensors (Basel). 2021 Dec 17;21(24):8441. doi: 10.3390/s21248441 (PMC8708194; doi:10.3390/s21248441)
Supplement: Supplementary file 1 [file sensors-21-08441-s001.zip › sensors-1475810-supp-final-done/matlab_program_algorithm_1_ts1_figure_3.m]

% ====================================================================================================
% Matlab programme for algorithm A1 for alpha_1^prime
% It can be used to generate the 1st and 2nd subplots of Figure 3
% Parameters that can be changed by the user are
% 1. vuser, h (user speed and height), and satellite speed vsat
% 2. el3 and el1 (to update, use '+' to add and '-' to subtract 
%  second term, which is change in elevation)
% 3. To remove a satellite forcefully, the following can be done:
%    i. under if(ii == sat_no) use
%                s = epoch_no(ii)-2;% to assume last epoch has one sat less, subtract 2
%    ii. Search for the string, Uncomment the below if condition, and uncomment the 
%        if condition
% 4. batch no
% 5. number of iterations k in a batch. Note that ll must be less than maximum k
% 6. min_ratio, min_ratio1 and min_ratio2
% 7. epoch_no <= 20 as a_min and a_max are given assuming maximum N = 20
% 8. vsat
% 9. To include a satellite at an intermediate epoch, search and uncomment if(ii == sat_index) ... end 
% ====================================================================================================

clear all;

% rng('shuffle'); % Randomly initialise the random number generator once

scale_factor1 = sqrt((1.57542^4 + 1.17645^4)/(1.57542^2 - 1.17645^2)^2); % for GPS
scale_factor2 = sqrt((2.492028^4 + 1.17645^4)/(2.492028^2 - 1.17645^2)^2); % for NavIC

vumax = 1*0.343; % Maximum user speed in km (Mach 1)
re = 6378.137; % Equatorial radius of Earth in km
hmax = 15; % Maximum user height in km above Earth surface
sigma_ura = 1; % in m

% Below limits hold for M or (N-M) <= 20 (see Figure 2) 
irnss_a_max = 0.9991; % NavIC
irnss_a_min = 0.9985; 

gps_a_max = 0.9972; % GPS
gps_a_min = 0.9958; 


total_gps_sat = 14; % use a value more than 5
total_navic_sat = 7; % use a value more than 5
T = 1; % delta t in paper
actual_sat_no = total_gps_sat + total_navic_sat;
state_no = 5; % x, y, z position components and two clock biases (GPS and NavIC)


ll = 10000; % number of iterations in the beginning when white noise is added (must be less than maximum k)
min_ratio1 = [0.25 0.25 0.25]; % lower limits of scale factors for variances; see first para of Sec 4.1
min_ratio = min(min_ratio1)-0.01; % K_min, a more accurate value can be found from Eq 29, must be more than zero
min_ratio2 = 0.5; % minimum scale factor for time constants; see first para of Sec 4.1 

% See Appendix B; cmin for M = 2 to 20 is provided below
cmin = [0.011400000000000
   0.012790200000000
   0.014747922398038
   0.017259151852850
   0.020317092047610
   0.023916356232685
   0.028051983961210
   0.032719186915239
   0.037913264919441
   0.043629573191336
   0.049863507915335
   0.056610499250408
   0.063866007660738
   0.071625521851368
   0.079884557529784
   0.088638656615669
   0.097883386705098
   0.107614340684953
   0.117827136439102];


for batch_no = 1:10
    for k = 1:50000
        epoch_no = 10*ones(actual_sat_no,1); % size of M; use epoch_no <= 20; set initial c accordingly (see Appendix B)
        sat_no = actual_sat_no;
        sat_index = randi(sat_no,1); % this satellite will be visible later
        ep_index = 0; % initialize the epoch up to which it is not visible        
        psi = [];
        psi_max = [];
        gps_sat_no = total_gps_sat;
        navic_sat_no = total_navic_sat;
        % vuser = vumax*ones(epoch_no(1), 1); % constant user speed
        vuser = -vumax*ones(epoch_no(1)-1,1) + 2*vumax*rand(epoch_no(1)-1,1); % randomly generate user speed
        % Limit maximum user speed
        index_u = find(abs(vuser) > vumax);
        vuser(index_u) = sign(vuser(index_u))*vumax; % retain sign
        % h = hmax*ones(epoch_no(1)+1,1); % constant user height
        h = hmax*rand(epoch_no(1),1); % random user height
        for ii = 1:sat_no % satellite number
            
            if(ii == sat_no)
                s = epoch_no(ii)-1; % to assume last epoch has one satellite less, subtract 2, otherwise 1
            else
                s = epoch_no(ii)-1;
            end

            % Initialize variables
            a_values3 = [];
            a_values2 = zeros(s+1,s+1);

            el1 = (5.1 + (90 - 5.1)*rand)*pi/180; % Random initial elevation angle
            
            el_deg(ii) = el1*180/pi;
            err = min_ratio1  + (1 - min_ratio1).*rand(1,3); % random scale factors for variances
            err1 = min_ratio2*ones(1,2) + (1 - min_ratio2)*rand(1,2); % random scale factors for time consts
            k1(ii,:) = err;  % Save for repitition
            k2(ii,:) = err1; % Save for repitition
            
            for j = 1:s % epoch loop
                vu = vuser(j);
                % sigma of residual tropo error
                sigma_tropo1 = 1.001./sqrt(0.002001 + (sin(el1)).^2)*0.2;
                if(ii <= gps_sat_no)
                    % sigma of multipath
                    sigma_mp1 = (0.13 + 0.53*exp(-el1*180/pi/10))*scale_factor1;
                    % sigma of receiver noise
                    sigma_noise1 = (0.23 + 0.43*exp(-el1*180/pi/6.9))*scale_factor1;
                    a_max = gps_a_max;
                    a_min = gps_a_min;
                else % NavIC
                    sigma_mp1 = (0.13 + 0.53*exp(-el1*180/pi/10))*scale_factor2;
                    sigma_noise1 = (0.23 + 0.43*exp(-el1*180/pi/6.9))*scale_factor2;
                    a_max = irnss_a_max;
                    a_min = irnss_a_min;
                end
                
                % Resultant sigma bound (Eq 18)
                sigma1 = sqrt(sigma_tropo1^2 + sigma_mp1^2 + sigma_noise1^2 + sigma_ura^2);
                % actual sigma (Eq 24)
                sigma1_act = sqrt(sigma_tropo1^2*err(1) + sigma_ura^2*err(2) + ...
                (sigma_mp1^2 + sigma_noise1^2)*err(3));
                
                if(j == 1)
                    W(ii,1) = 1/sigma1; % inverse of measurement error std. dev. for first epoch 
                    psi_sub_new(j) = (sigma1_act/sigma1)^2; % see Eq. 27
                end
                
                
                
                if(ii <= gps_sat_no)
                    vs = 3.9; % Maximum GPS satellite speed in km w.r.t ECEF
                    rs = 26560; % Maximum distance in km of a GPS satellite from centre of Earth
                    beta = asin((re+h(j))/rs*sin(pi/2 + el1)); % refer to Figure 3.3 on page 35 of
                    % Fundamentals of Global Positioning System Receivers A
                    % Software Approach by James Tsui, 2005
                    theta_angle = el1 + beta;
                    
                    % Range at an elevation angle (r will be more for
                    % NavIC)
                    r = sqrt((re+h(j))^2 + rs^2 - 2*(re+h(j))*rs*sin(theta_angle));
                else
                    vs = 3.074; % Maximum NavIC satellite speed in km w.r.t ECEF
                    rs = 42164.14299; % Maximum distance in km of a NavIC satellite from centre of Earth
                    beta = asin((re+h(j))/rs*sin(pi/2 + el1)); % refer to Figure 3.3 on page 35 of
                    % Fundamentals of Global Positioning System Receivers A
                    % Software Approach by James Tsui, 2005
                    theta_angle = el1 + beta;
                    
                    % Range at an elevation angle
                    r = sqrt((re+h(j))^2 + rs^2 - 2*(re+h(j))*rs*sin(theta_angle));
                end
 
                if(j ==  1)
                    vsat1 = -vs + 2*vs*rand; % pick a random initial satellite speed
                    vacc = -0.5*10^(-3) + 10^(-3)*rand;% maximum GPS acceleration is below 0.5 m/s^2 (maximum NavIC accn is less)
                    vsat = vsat1 + vacc*[0:epoch_no(ii)-1];% find satellite speed over M epochs
                    % vsat = vs*ones(epoch_no(ii),1); % satellite speed is constant if uncommented and above line is commented
                    % Limit maximum satellite speed (needed if some other speeds are chosen than above)
                    index_sat = find(abs(vsat) > vs);
                    vsat(index_sat) = sign(vsat(index_sat))*vs;
                end
                
                beta_lq_mod = ones(1,epoch_no(ii));
                q = 1;
                r1 = r;
                el3 = el1;
                for l = j:s
                    el3 = el3 - (vsat(l) + vuser(l))/r1; % change elevation angle to calculate beta_lq^mod
                    if(el3 > pi/2)
                        el3 = pi - el3;
                    end
                    sigma_tropo3 = 1.001./sqrt(0.002001 + (sin(el3)).^2)*0.2;
                    % Eq 23
                    beta_lq_mod(l+1) = -log(((sigma_tropo1)*sigma_tropo3*exp(-q*T/(25*3600*err1(1)))*err(1) ...
                    + sigma_ura^2*exp(-q*T/(20*3600*err1(2)))*err(2) + ...
                        (sigma_mp1^2 + sigma_noise1^2)*exp(-q*T/100)*err(3))/((sigma_tropo1)^2 + ...
                        sigma_ura^2 + (sigma_mp1^2 + sigma_noise1^2)))/(q*T); % see Equation 23
                    
                    % Refer to Figure 3.3 on page 35 of
		            % Fundamentals of Global Positioning System Receivers A
                    % Software Approach by James Tsui, 2005                   
                    beta = asin((re+h(l+1))/rs*sin(pi/2 + el3));
                    theta_angle = el3 + beta;
                    % range at an elevation angle
                    r1 = sqrt((re+h(l+1))^2 + rs^2 - 2*(re+h(l+1))*rs*sin(theta_angle));
                    q = q + 1;
                end
                
                % Changed elevation angle
                % To check decreasing/increasing elevation, use minus/plus 
                % sign before 2nd term on right (same sign as el3 update)
                el1 = el1 - (vsat(j) + vu)/r; 

                
                if(el1 < 5*pi/180)
                    epoch_no(ii) = j;
                    break; % do not consider this satellite anymore
                elseif(el1 > pi/2)
                    el1 = pi - el1; % adjust elevation angle if greater than 90 degrees
                end
                
                % recalculate sigma terms
                sigma_tropo2 = 1.001./sqrt(0.002001 + (sin(el1)).^2)*0.2;
                if(ii <= gps_sat_no)
                    sigma_mp2 = (0.13 + 0.53*exp(-el1*180/pi/10))*scale_factor1;
                    sigma_noise2 = (0.23 + 0.43*exp(-el1*180/pi/6.9))*scale_factor1;
                else % NavIC
                    sigma_mp2 = (0.13 + 0.53*exp(-el1*180/pi/10))*scale_factor2;
                    sigma_noise2 = (0.23 + 0.43*exp(-el1*180/pi/6.9))*scale_factor2;
                end
                
                % Resultant sigma bound (Eq. 18)
                sigma2 = sqrt(sigma_tropo2^2 + sigma_mp2^2 + sigma_noise2^2 + sigma_ura^2);
                % Actual sigma (Eq. 24)
                sigma2_act = sqrt(sigma_tropo2^2*err(1) + sigma_ura^2*err(2) + (sigma_mp2^2 + ...
                    sigma_noise2^2)*err(3));
                W(ii,j+1) = 1/sigma2; % inverse of measurement error std. dev. for next epoch
                
                
                if(exp(-beta_lq_mod(j+1:s+1)*T) > 1) % logical check
                    keyboard;
                end
                a_values2(j,j+1:s+1) = exp(-beta_lq_mod(j+1:s+1)*T);
                a_values3(j) = sigma1/sigma2;
                psi_sub_new(j+1) = (sigma2_act/sigma2)^2; % see Eq. 27
                a_values4 = a_values2(j,:)*a_values3(j); % a_{{l1}, {lq}} defined below Equation 21 but with beta_lq^mod
                
                a_values2(j,j) = 1; % T = 0 for diagonal terms
                
                % Logical check for first element of Eq. 26 for different q, applying Eq. 29
                if(max(a_values4(a_values4 ~= 0)) > a_max || min(a_values4(a_values4 ~= 0)) < a_min*min_ratio)
                    disp('Something is wrong. Limits cannot be exceeded');
                    keyboard;
                end
                
            end
            
            if(~isempty(a_values3)) % there are some terms to form Psi matrix
                
                clear psi_sub psi_sub_max;
                
                dim = length(a_values3)+1;
                
                % Form psi_sub matrix; see below Equation 19 for definition
                for i = dim:-1:1
                    psi_sub(i,i) = 1; % Diagonal terms are one
                    for j = i+1:dim
                        psi_sub(i,j) = a_values3(i)*psi_sub(i+1,j); % only sigma ratio
                    end
                    psi_sub(:,i) = psi_sub(i,:);
                end
                
                for i = 1:dim
                    for j = 1:dim
                        if(i ~= j)
                            psi_sub(i,j) = psi_sub(i,j)*(a_values2(i,j))^abs(i-j); % exponential term
                            a_values2(j,i) = a_values2(i,j);
                        end
                        
                    end
                end
                
                for i = 1:dim
                    for j = i:dim
                        if(i == j)
                            psi_sub(i,j) = psi_sub(i,j)*psi_sub_new(i); % Form diagonal terms
                        end
                        
                        if((psi_sub(i,j) > a_max^abs(i-j) && abs(psi_sub(i,j) - (a_max)^abs(i-j)) > 1e-14) || ...
                                (psi_sub(i,j) < min_ratio*(a_min)^abs(i-j) && ...
                                abs(psi_sub(i,j) - min_ratio*(a_min)^abs(i-j)) > 1e-14)) % logical check (Eq 29)
                            keyboard;
                        end
                        
                        psi_sub(j,i) = psi_sub(i,j);
                    end
                end
                
                if(ii == 1)
                    threshold = randi(dim,1);% determines how long white noise is included
                    min_term1 = inf;
                end
                
                % Form psi_sub matrix_new
                for i = dim:-1:1
                    if(i < threshold && k <= ll)
                        k_wh = 5; % see below Equation 30
                        term1 = sqrt(1/(k_wh + 1));
                    else
                        % a small white noise of variance 10^(-3) added afterwards to avoid numerical issues in SKF
                        term1 = 0.99;
                    end
                    
                    psi_sub_new1(i,i) = term1^2;
                    min_term1 = min(min_term1, term1);
                end
                
                for i = 1:dim
                    for j = 1:dim
                        psi_sub_new1(i,j) = sqrt(psi_sub_new1(i,i)*psi_sub_new1(j,j)); % white noise ratio of Eq. 31
                    end
                end
                
                
                % Form psi_sub_max matrix; see above Section 4 for definition
                a_values1 = a_max*ones(1,s);
                
                for i = dim:-1:1
                    psi_sub_max(i,i) = 1;
                    for j = i+1:dim
                        psi_sub_max(i,j) = a_values1(i)*psi_sub_max(i+1,j);
                    end
                    psi_sub_max(:,i) = psi_sub_max(i,:);
                    
                end
                
                % Lower bound check
                if(min(eig(psi_sub)) < 0 || min(eig(psi_sub)) < min(eig(psi_sub_max))*min_ratio) % logical check
                    keyboard;
                end

%                 if(ii == sat_index)
%                     % Make the satellite visible after a random epoch,
%                     % which must be few epochs before the epoch at which it 
%                     % sets due to low elevation
%                     if(epoch_no(ii) > 3)
%                         ep_index = min(randi(dim-1,1),epoch_no(ii) - 2);
%                         psi_sub(1:ep_index,:) = zeros(ep_index,dim); % Zero elements so that they are discarded later
%                         psi_sub(:,1:ep_index) = zeros(dim,ep_index);
%                         psi_sub_max(1:ep_index,:) = zeros(ep_index,dim);
%                         psi_sub_max(:,1:ep_index) = zeros(dim,ep_index);
%                     end
%                 end                
                
                index = sat_no;
                % Form Psi and Psi_max with white noise ratio of Eq. 32
                for i = 1:dim
                    for j = 1:dim
                        psi(ii+index*(i-1),ii+index*(j-1)) = psi_sub(i,j)*psi_sub_new1(i,j);
                        psi_max(ii+index*(i-1),ii+index*(j-1)) = psi_sub_max(i,j)*psi_sub_new1(i,j);
                    end
                end
            end
        end
        
        rowswozeros = any(psi,1); % extract non-zero rows
        psi = psi(rowswozeros, rowswozeros);
        psi_max = psi_max(rowswozeros, rowswozeros);
        
        psi_diff = psi_max - psi;
        if(abs(min(eig(psi_diff))) < 0)
            c_temp = abs(min(eig(psi_diff)))+0.01; % This is just to check if calculated c_prime is more than cmin
            if(c_temp > cmin(max(epoch_no)-1))
                keyboard;
            else
                c_min(k) = cmin(max(epoch_no)-1); % see Appendix B and discussion around its figure to find cmin
            end
        else % for positive minimum eigenvalue of psi_diff, any c works. so pre-calculated value is used
            c_min(k) = cmin(max(epoch_no)-1); % see Appendix B and discussion around its figure to find cmin
        end
        min_eig_D(k) = min(eig(((c_min(k))*eye(length(psi_diff))+psi_diff)*inv(psi)));
        
        diff(k) = min_eig_D(k) - c_min(k)/max(eig(psi_max));
        
        if(min_eig_D(k) < 0 || diff(k) < 0) % logical check
            keyboard;
        end        

        row = 1;
        column = 1;
        s = max(epoch_no)-1;
        epoch_index = find(epoch_no == 1); % remove low elevation satellites just above 5 deg that were excluded after the first epoch
        if(~isempty(epoch_index))
            % keyboard;
            for jj = 1:length(epoch_index)
                if(epoch_index(jj) <= total_gps_sat)
                    gps_sat_no = gps_sat_no - 1;
                else
                    navic_sat_no = navic_sat_no - 1;
                end
                
                if(epoch_index(jj) < sat_index)
                    sat_index = sat_index - 1; % update sat_index
                end
                
            end
        end
        sat_no = actual_sat_no - length(epoch_index);
        epoch_no(epoch_index) = [];
        W(epoch_index,:) = [];        
        
        clear H S_tilde_prime;
        for j = 1:s+1
            % Remove below satellites after they were excluded
            epoch_index = find(j > epoch_no);
            if(~isempty(epoch_index))
                clear W_diag G S3;
                sat_no = sat_no - length(epoch_index);
                H(epoch_index,:) = [];
                W(epoch_index,:) = [];
                epoch_no(epoch_index) = [];
                if(epoch_index < sat_index)
                    sat_index = sat_index - 1;
                end                
            end
            
            % Uncomment the below if condition if the last satellite should  be removed
            % from the last epoch
%             if(j == s+1 && el1*180/pi >= 5)
%                 % Remove one satellite at the last epoch to simulate change in
%                 % visibility
%                 sat_no = sat_no - 1;
%                 H(end,:) = [];
%                 clear W_diag G S3;
%             end
            if(j == 1) % Geometry changes slowly. So H matrix is assumed to be constant over M epochs
                rank_H = 1;
                while(rank_H ~= 5)
                    for ii = 1:sat_no
                        temp1 = complex(0,1);
                        while(imag(temp1))
                            temp(1:2) = -1 + 2*rand(1,2); % uniformly random between -1 and +1
                            temp1 = sqrt(1 - temp(1)^2 - temp(2)^2); % make sure LOS constraint is satisfied
                        end
                        a_rand = randi(2,1); % randomly select one or two
                        if(a_rand == 1)
                            temp1 = -temp1; % use negative sign
                        end
                        temp(3) = temp1;
                        H(ii,1:3) = temp';
                    end
                    % Columns for clock biases for GPS and NavIC
                    H(1:gps_sat_no,state_no-1) = ones(gps_sat_no,1);
                    H(gps_sat_no+1:gps_sat_no+navic_sat_no,state_no-1) = zeros(navic_sat_no,1);
                    H(1:gps_sat_no,state_no) = zeros(gps_sat_no,1);
                    H(gps_sat_no+1:gps_sat_no+navic_sat_no,state_no) = ones(navic_sat_no,1);
                    rank_H = rank(H);
                end
            end
            if(j < threshold && k <= ll)
                sf = sqrt(k_wh + 1); % Accounts for white noise overbounding
            else
                sf = 1/0.99;
            end
            
            W_diag=1/sf*diag(W(1:sat_no,j)); % this is actually W^(-1/2) in paper
            
            % Exclude sat_index up to ep_index
            if(j <= ep_index)
                sat_no_new = sat_no - 1;
                H_new = H;
                W_new = W_diag;
                H_new(sat_index,:) = [];
                W_new(sat_index,:) = [];
                W_new(:,sat_index) = [];
            else
                sat_no_new = sat_no;
                H_new = H;
                W_new = W_diag;                
            end            
            
            G = eye(sat_no_new) - W_new*H_new*inv(H_new'*W_new*W_new*H_new)*H_new'*W_new; % (I - G^*) below Eq 4
            [S1,L,S2] = svd(G); % singular value decomposition
            S3 = S1(:,1:sat_no_new-state_no); % G = S3*S3_transpose;
            n = size(S3);
            % Form S_tilde_prime. It is a block matrix with lth submatrix along the
            % diagonal given by S3. See definition after Eq 4
            S_tilde_prime(row:row+n(1)-1,column:column+n(2)-1) = S3;
            row = row + n(1);
            column = column + n(2);
            
        end
        
        if(~isempty(H_new))
            max_eig_val = 1.1;
            c = 0.05; % initial guess for M <= 10, use correct value for higher M
            % c = (max(eig(psi_max)) - min(eig(psi_max))); % Form c for alpha_2^prime
            while(max_eig_val > 1)
                Theta = inv(c*eye(length(psi_max)) + psi_max); % Form Theta; see below Equation 6 and first para of Sec 4.3
                max_eig_val = max(eig(S_tilde_prime'*psi_max*S_tilde_prime*S_tilde_prime'*Theta*S_tilde_prime)); 
                c = c + 0.1;
                 if(ep_index ~= 0 && sum(min_ratio1) >= 2.9999) % when visibility changes and no overbound (although then psi could be used 
                    % instead of psi_max as psi would be known)
                    max_eig_val = max_eig_val  + 1e-3; % keep a tolerance
                 end
            end
            

            
            mat1 = S_tilde_prime'*psi*S_tilde_prime*S_tilde_prime'*Theta*S_tilde_prime;
            mat2 = S_tilde_prime'*psi_max*S_tilde_prime*S_tilde_prime'*Theta*S_tilde_prime;
            
            a(k) = min(eig(mat1));
            a2(k) = max(eig(mat1));
            b(k) = min(eig(mat2));
            b2(k) = max(eig(mat2));
            if(ep_index ~= 0 && sum(min_ratio1) >= 2.9999) % when visibility changes and no overbound (although then psi could be used 
		        % instead of psi_max as psi would be known)
                b2(k) = b2(k) + 1e-3; % add the tolerance
            end
            a1(k) = max(eig(psi*Theta));% a1 and a2 can be compared for Appendix B
            b1(k) = max(eig(psi_max*Theta));
 
            c1(k) = c - 0.1;
            
            
            % Check rank
            if(real(a(k)) < 0 || (rank(mat1) ~= length(mat1)) || (rank(mat2) ~= length(mat2)))
                keyboard;
            end
            
            
            if(imag(a(k)) > 1e-10)
                disp('Something is wrong. Eigenvalues cannot be imaginary.');
                keyboard;
            else
                a(k) = real(a(k));
            end
            
            if(imag(b(k)) > 1e-10)
                disp('Something is wrong. Eigenvalues cannot be imaginary.');
                keyboard;
            else
                b(k) = real(b(k));
            end
            
            if(imag(a2(k)) > 1e-10)
                disp('Something is wrong. Eigenvalues cannot be imaginary.');
                keyboard;
            else
                a2(k) = real(a2(k));
            end
            
            if(imag(b2(k)) > 1e-10)
                disp('Something is wrong. Eigenvalues cannot be imaginary.');
                keyboard;
            else
                b2(k) = real(b2(k));
            end
            
            if(imag(a1(k)) > 1e-10)
                disp('Something is wrong. Eigenvalues cannot be imaginary.');
                keyboard;
            else
                a1(k) = real(a1(k));
            end
            
            if(imag(b1(k)) > 1e-10)
                disp('Something is wrong. Eigenvalues cannot be imaginary.');
                keyboard;
            else
                b1(k) = real(b1(k));
            end
        else
            a(k) = 1;
            a2(k) = 0;
            b(k) = 1;
            b2(k) = 0;
            a1(k) = 0;
            b1(k) = 0;
            c1(k) = c - 0.1;
        end
        k
        % min_term(k) = min_ratio*min_term1^2; % multiply min_term(k)
        % instead of min_ratio for the second test statistic (see second part
        % of Algorithm A1 in the paper)
        
        % Minimum and maximum eigenvalue checks of Omega towards the end 
        % of Algorithm A1 
        if(b2(k) - a2(k) < 0 || a(k) - b(k)*min_ratio < 0)
            keyboard;
        end
        
    end
    ratio1 = sqrt(a2)./a;
    ratio2 = sqrt(b2)./(b.*min_ratio);
    

        figure(1);
        subplot(2,2,1),plot(a2); grid on; axis tight; ylabel('a2');axis tight;

        subplot(2,2,2),plot(a-b.*min_ratio); grid on; axis tight;  ylabel('a-b*min ratio');axis tight;
        subplot(2,2,3),plot(b2-a2); grid on; axis tight; ylabel('b2-a2');axis tight;
        subplot(2,2,4),plot(ratio2 - ratio1); grid on; axis tight; ylabel('ratio difference');
        axis tight;
        
        % Figure 3 of paper
        figure(2);
        % subplot 1
        subplot(2,2,1),hold on; plot([batch_no batch_no],[min(b2-a2) max(b2-a2)],'o-','LineWidth',2); grid on; axis tight;
        ylabel('Maximum Eigenvalue \newline Difference'); xlabel('Batch No');axis tight;
        
        % subplot 2
        subplot(2,2,2),hold on; plot([batch_no batch_no],[min(ratio2(1:ll) - ratio1(1:ll)) max(ratio2(1:ll) - ratio1(1:ll))],'o-','LineWidth',2); grid on; axis tight;
        subplot(2,2,2),hold on; plot([batch_no batch_no],[min(ratio2(ll+1:end) - ratio1(ll+1:end)) max(ratio2(ll+1:end) ...
            - ratio1(ll+1:end))],'o-','LineWidth',2); grid on; axis tight;
        
        ylabel('Ratio Difference'); xlabel('Batch No');
        axis tight;
        % saveas(gcf,'eig_val_diff1.fig');
        
        % Figure of Appendix B
        figure(3);
        plot([batch_no batch_no],[min(c_min) max(c_min)],'o-','LineWidth',2);
        ylabel('c_{min} and minimum eigenvalue of D'); xlabel('Batch no');
        hold on;
        plot(batch_no,min(min_eig_D),'*','LineWidth',2,'MarkerSize',10); grid on;
        hold on;
        plot(batch_no,min(diff),'+','LineWidth',2,'MarkerSize',10);

end % end of batch no
