# Supplementary material for: Performance Analyses of a RAIM Algorithm for Kalman Filter with GPS and NavIC Constellations
Source: Sensors (Basel). 2021 Dec 17;21(24):8441. doi: 10.3390/s21248441 (PMC8708194; doi:10.3390/s21248441)
Supplement: Supplementary file 1 [file sensors-21-08441-s001.zip › sensors-1475810-supp-final-done/matlab_program_appendix_figure.m]

% ===============================================================================================
% Matlab programme for c_min and maximum/minimum eigenvalues. It can
% be used to generate the first three subplots of the figure in Appendix B.
% To get both GPS and NavIC plots together, do not close any figures. Just
% change the first if condition from zero to one. To generate the first three subplots of the
% figure, set vsat and vuser to their maximum values.
% ===============================================================================================
clear all;
% close all;
% rng('shuffle'); % Randomly initialise the random number generator once


vumax = 1*0.343; % Maximum user speed in km (Mach 1)
re = 6378.137; % Radius of Earth in km
hmax = 15; % User height in km above Earth surface
sigma_ura = 1; % in m


if(0) % GPS
    scale_factor = sqrt((1.57542^4 + 1.17645^4)/(1.57542^2 - 1.17645^2)^2);
    rs = 26560; % orbit radius (semi major axis) in km
    vs = 3.9; % maximum satellite speed in km
    % Below values are given for M <= 20
    a_max = 0.9972;
    a_min = 0.9958;
else % NavIC
    scale_factor = sqrt((2.492028^4 + 1.17645^4)/(2.492028^2 - 1.17645^2)^2);
    rs = 42164.14299; % orbit radius (semi major axis) in km
    vs = 3.074; % maximum satellite speed in km
    % Below values are given for M <= 20
    a_max = 0.9991;
    a_min = 0.9985;
end


epoch_no = 20; % maximum M

T = 1; % delta t in sec

el2 = 5.1:1:90; % range of elevation angles in degrees

for k = 1:length(el2); % iteration number
    clear a_values1 psi_sub psi_sub_max;
    a_values2 = ones(epoch_no,epoch_no);
    
    el1 = el2(k)*pi/180; % initial elevation angle
    el_deg = el1*180/pi;
    vsat1 = -vs + 2*vs*rand; % pick a random initial satellite speed
    vacc = -0.5*10^(-3) + 10^(-3)*rand; % maximum GPS acceleration is below 0.5 m/s^2 (maximum NavIC accn is less)
    vsat = vs*ones(epoch_no,1); % satellite speed is constant if uncommented and below line is commented
    % vsat = vsat1 + vacc*[0:epoch_no-1]; % find satellite speed over q epochs
    % Limit maximum satellite speed (needed if some other speeds are chosen than above)
    index_sat = find(abs(vsat) > vs);
    vsat(index_sat) = sign(vsat(index_sat))*vs; % retain sign
    vuser = vumax*ones(epoch_no-1, 1);
    % vuser =  -vumax*ones(epoch_no-1,1) + 2*vumax*rand(epoch_no-1,1);
    % Limit maximum user speed
    index_u = find(abs(vuser) > vumax);
    vuser(index_u) = sign(vuser(index_u))*vumax;
    h = hmax*ones(epoch_no,1); % constant user height
    % h = hmax*rand(epoch_no,1); % uniformly random user height over q epochs
    
    for s = 1:epoch_no-1 % epoch loop
        vu = vuser(s);
        % sigma of residual tropo error
        sigma_tropo1 = 1.001./sqrt(0.002001 + (sin(el1)).^2)*0.2;
        % sigma of multipath
        sigma_mp1 = (0.13 + 0.53*exp(-el1*180/pi/10))*scale_factor;
        % sigma of receiver noise
        sigma_noise1 = (0.23 + 0.43*exp(-el1*180/pi/6.9))*scale_factor;
        
        
        % Resultant sigma
        sigma1 = sqrt(sigma_tropo1^2 + sigma_mp1^2 + sigma_noise1^2 + sigma_ura^2);
        beta = asin((re+h(s))/rs*sin(pi/2 + el1)); % refer to Figure 3.3 on page 35 of
        % Fundamentals of Global Positioning System Receivers A
        % Software Approach by James Tsui, 2005
        theta_angle = el1 + beta;
        
        % r at an elevation angle (r will be more for
        % NavIC)
        r = sqrt((re+h(s))^2 + rs^2 - 2*(re+h(s))*rs*sin(theta_angle));
        el1_arr(s) = el1;
        r1(s) = r;
        % Changed elevation angle at next epoch
        el1 = el1 - (vsat(s) + vu)/r; % To check increasing elevation, use plus sign (same as el3 update)
        
        if(el1 < 5*pi/180)
            break; % remove if below mask angle
        elseif(el1 > pi/2)
            el1 = pi - el1; % adjust if more than 90
        end
        % recalculate sigma terms
        sigma_tropo2 = 1.001./sqrt(0.002001 + (sin(el1)).^2)*0.2;
        sigma_mp2 = (0.13 + 0.53*exp(-el1*180/pi/10))*scale_factor;
        sigma_noise2 = (0.23 + 0.43*exp(-el1*180/pi/6.9))*scale_factor;
        
        % resultant sigma
        sigma2 = sqrt(sigma_tropo2^2 + sigma_mp2^2 + sigma_noise2^2 + sigma_ura^2);
        
        p = s;
        for j = 1:s
            beta_lq = ones(1,epoch_no);
            el1_prev = el1_arr(j);
            el3 = el1_arr(j); % save previous el1 for el3
            r2 = r1(j);
            for jj = j:s
                el3 = el3 - (vsat(jj) + vuser(jj))/r2; % make el3 = el3 + (vs + vuser(jj))/r2; for increasing elevation (use + or - same as el1 update)
                if(el3 > pi/2)
                    el3 = pi - el3; % adjust if el3 exceeds 90 deg
                end
                beta = asin((re+h(jj+1))/rs*sin(pi/2 + el3));
                theta_angle = el3 + beta;
                r2 = sqrt((re+h(jj+1))^2 + rs^2 - 2*(re+h(jj+1))*rs*sin(theta_angle));
            end
            
            sigma_tropo3 = 1.001./sqrt(0.002001 + (sin(el3)).^2)*0.2;
            sigma_tropo11 = 1.001./sqrt(0.002001 + (sin(el1_prev)).^2)*0.2;
            % sigma of multipath
            sigma_mp11 = (0.13 + 0.53*exp(-el1_prev*180/pi/10))*scale_factor;
            % sigma of receiver noise
            sigma_noise11 = (0.23 + 0.43*exp(-el1_prev*180/pi/6.9))*scale_factor;
            
            
            beta_lq = -log(((sigma_tropo11)*sigma_tropo3*exp(-p*T/(25*3600)) + sigma_ura^2*exp(-p*T/(20*3600)) + ...
                (sigma_mp11^2 + sigma_noise11^2)*exp(-p*T/100))/((sigma_tropo11)^2 + ...
                sigma_ura^2 + (sigma_mp11^2 + sigma_noise11^2)))/(p*T);
            
            if(j == 1)
                a_values1(s) = sigma1/sigma2;
            end
            if(exp(-beta_lq*T) > 1)
                keyboard;
            end
            a_values2(j,s+1) = exp(-beta_lq*T);
            
            p = p - 1;
        end 
        
        
        
        
        dim = length(a_values1)+1;
        clear psi_sub psi_sub_max psi_sub_min;
        
        % Form psi_sub matrix
        for i = dim:-1:1
            psi_sub(i,i) = 1; % Diagonal terms are one
            for j = i+1:dim
                psi_sub(i,j) = a_values1(i)*psi_sub(i+1,j); % sigma bound
            end
            psi_sub(:,i) = psi_sub(i,:);
        end
        
        
        for i = 1:dim
            for j = 1:dim
                if(i ~= j)
                    psi_sub(i,j) = psi_sub(i,j)*(a_values2(i,j))^abs(i-j); % exponentianl term
                    a_values2(j,i) = a_values2(i,j);
                end
                
            end
        end
        
        
        
        for i = 1:dim
            for j = i:dim
                % limits check of Figure 2
                if((psi_sub(i,j) > a_max^abs(i-j) && abs(psi_sub(i,j) - (a_max)^abs(i-j)) > 1e-14) ...
                        || (psi_sub(i,j) < (a_min)^abs(i-j) && abs(psi_sub(i,j) - (a_min)^abs(i-j)) > 1e-14))
                    keyboard;
                end
                
                psi_sub_min(i,j) = (a_min)^abs(i-j);
                psi_sub_min(j,i) = psi_sub_min(i,j);
                
            end
        end
        
        
        
        % Form psi_sub_max matrix; it can be formed similar to psi_sub_min also
        a_values3 = a_max*ones(1,s);
        
        for i = dim:-1:1
            psi_sub_max(i,i) = 1;
            for j = i+1:dim
                psi_sub_max(i,j) = a_values3(i)*psi_sub_max(i+1,j);
            end
            psi_sub_max(:,i) = psi_sub_max(i,:);
            
        end
        
        % maximum and minimum eigenvalue differences between psi_sub
        % and psi_sub_max
        max_eig_diff(s,k) = max(eig(psi_sub))-max(eig(psi_sub_max));
        min_eig_diff(s,k) = min(eig(psi_sub))-min(eig(psi_sub_max));
        
        max_eig(s,k) = max(eig(psi_sub));
        min_eig(s,k) = min(eig(psi_sub));
        
        delta_psi_sub = psi_sub_max - psi_sub;
        delta_psi_sub1 = psi_sub_max - psi_sub_min;
        
        c_prime(s,k) = abs(min(eig(delta_psi_sub)))+0.01;
        c_triple_prime(s,k) = abs(min(eig(delta_psi_sub1)))+0.01;
        c1(s,k) = max(c_prime(s,k),c_triple_prime(s,k));
        
        min_eig_psi_diff(s,k) = min(eig((c_prime(s,k)*eye(length(delta_psi_sub))+delta_psi_sub)*inv(psi_sub)));
        min_eig_psi_diff1(s,k) = min(eig((c_triple_prime(s,k)*eye(length(delta_psi_sub1))+delta_psi_sub1)*inv(psi_sub)));
        
        % Eigenvalues of D
        [eigenvec,eigen_val] = eig((c_prime(s,k)*eye(s+1) + delta_psi_sub)*(inv(psi_sub)));
        
        diff(s,k) = min(diag(eigen_val)) - c_prime(s,k)/max(eig(psi_sub_max));
        
        if(max_eig_diff(s,k) > 0 || min_eig_diff(s,k) < 0 || diff(s,k) < 0) % Logical check
            keyboard;
        end
    end
    %k
end


figure(1)
hold on;
subplot(1,2,1), hold on; plot(2:size(max_eig_diff,1)+1,max_eig_diff,'LineWidth', 4); grid on;
ylabel('Maximum eigenvalue of \Psi_{sub} - Maximum eigenvalue of \Psi_{sub, max}');
xlabel('Different values of M'); axis tight
subplot(1,2,2), hold on; plot(2:size(min_eig_diff,1)+1,min_eig_diff,'LineWidth', 4); grid on;
ylabel('Minimum eigenvalue of \Psi_{sub} - Minimum eigenvalue of \Psi_{sub, max}');
xlabel('Different values of M'); axis tight;

figure(2)
hold on;
plot(2:size(max_eig_diff,1)+1,diff); grid on;
ylabel('Minimum eigenvalue of D - c/(maximum eigenvalue of \Psi_{sub, max})');
xlabel('M');
axis tight;

max_eig_difference = max(max(max_eig_diff(max_eig_diff ~= 0)));
min_eig_difference = min(min(min_eig_diff(min_eig_diff ~= 0)));


max_eig_difference
min_eig_difference

min(min(min_eig_psi_diff(min_eig_psi_diff ~= 0)))

disp('cmin for M = 2 to 20');
% Maximum over all elevation angles for a given M
cmin = max(c1')

figure(3); % subplots 1 and 2
subplot(1,2,1),hold on; plot(el2,c_prime,'+-','LineWidth',2); grid on;
xlabel('Initial Elevation Angle (deg)'); ylabel('c^{prime}');
% subplot 3
subplot(1,2,2),hold on; plot(el2,min_eig_psi_diff,'+-','LineWidth',2); grid on;
xlabel('Initial Elevation Angle (deg)'); ylabel('Minimim Eigenvalue of D');
