# Supplementary material for: Performance Analyses of a RAIM Algorithm for Kalman Filter with GPS and NavIC Constellations
Source: Sensors (Basel). 2021 Dec 17;21(24):8441. doi: 10.3390/s21248441 (PMC8708194; doi:10.3390/s21248441)
Supplement: Supplementary file 1 [file sensors-21-08441-s001.zip › sensors-1475810-supp-final-done/matlab_program_figures_1_2.m]

% ===========================================================================================
% Matlab program for plotting Figures 1 and 2 of paper 
% Make below if condition 1 for GPS or 0 for NavIC
% By providing necessary variables of other constellations, one can calculate
% the corresponding a_max and a_min
% In el2 update in line 110, use +/- for increasing/decreasing elevation before
% 2nd term
% Set min_ratio, min_ratio1 and min_rat to one, decreasing/increasing elevation angle,  
% and k = 1, vsat = vs, vuser = vumax, and h = 15 for generating Figures 1 and 2
% min_ratio and min_ratio1 can be set to values less than one for other analyses.
% If min_ratio is less than one, set min_rat = min_ratio - 0.01 (should be > 0)
% To find K_min (below Eq 29), min_ratio and min_ratio1 should be less than one,  
% min_rat = min_ratio - 0.01 and > 0, and err and err1 should be minimum. Then compare  
% printed K_min with min_ratio1 and min_rat
% ===========================================================================================


clear;
% rng('shuffle'); % Randomly initialise the random number generator once


if(0) % GPS
    scale_factor = sqrt((1.57542^4 + 1.17645^4)/(1.57542^2 - 1.17645^2)^2);
    rs = 26560; % orbit radius (semi major axis) in km
    vs = 3.9; % maximum satellite speed in km
    % Below values are given from previous analyses to verify limits for
    % epoch no <= 20
    a_max = 0.9972;
    a_min = 0.9958;
else % NavIC
    scale_factor = sqrt((2.492028^4 + 1.17645^4)/(2.492028^2 - 1.17645^2)^2);
    rs = 42164.14299; % orbit radius (semi major axis) in km
    vs = 3.074; % maximum satellite speed in km
    % Below values are given from previous analyses to verify limits for
    % epoch no <= 20
    a_max = 0.9991;
    a_min = 0.9985;
end

% Initialize required variables
max_a = 0;
min_a = inf;
p2 = 1;
K_min = inf;
for k = 1:100000 % can be assigned a value above one when any or all of vsat, vuser, h, err and err1 are calculated randomly
    vumax = 1*0.343; % Maximum user speed in km (Mach 1)
    re = 6378.137; % Equatorial radius of Earth in km
    
    hmax = 15; % Maximum user height in km
    sigma_ura = 1.0; % in m
    
    el = 5.0*pi/180:1*pi/180:pi/2; % elevation angles
    T = 1; % delta t = 1 s
    p1 = 1;
    
    min_ratio = 1; % 0.25; % lower limit of scale factors for variances; see first para of Section 4.1
    min_ratio1 = 1; % 0.5; % lower limit of scale factors for time constants; see first para of Section 4.1
    min_rat = min_ratio - 0.01; % K_min below Eq 29; slightly less than min_ratio (can be checked by this program), must be more than zero
    max_q = 19; % maximum q = 19
    vsat1 = -vs + 2*vs*rand; % pick a random initial satellite speed
    vacc = -0.5*10^(-3) + 10^(-3)*rand; % maximum GPS acceleration is below 0.5 m/s^2 (maximum NavIC accn is less)
    % vsat = vs*ones(max_q,1); % satellite speed is constant if uncommented and below line is commented
    vsat = vsat1 + vacc*[0:max_q-1]; % find satellite speed over q epochs
    % Limit maximum satellite speed (needed if some other speeds are chosen than above)
    index_sat = find(abs(vsat) > vs);
    vsat(index_sat) = sign(vsat(index_sat))*vs; % retain sign
    % vuser = vumax*ones(max_q, 1); % user speed is constant if uncommented and below line is commented
    vuser = -vumax*ones(max_q,1) + 2*vumax*rand(max_q,1);
    % Limit maximum user speed (not needed for above speed)
    index_u = find(abs(vuser) > vumax);
    vuser(index_u) = sign(vuser(index_u))*vumax;
    % h = hmax*ones(max_q+1,1); % constant user height over q epochs
    h = hmax*rand(max_q+1,1); % uniformly random user height over q epochs
    
    err = min_ratio*ones(1,3) + (1 - min_ratio)*rand(1,3); % random scale factor for variances
    err1 = min_ratio1*ones(1,2) + (1 - min_ratio1)*rand(1,2); % random scale factor for time consts

    a_value2 = [];
    a_val_max = [];
    a_val_min = [];
    for q = 1:9:max_q % pick three values of q (1, 10 and 19)
        for i = 1:length(el) % initial elevation angle loop
            
            el1 = el(i);
            % sigma of residual tropo error
            sigma_tropo1 = 1.001./sqrt(0.002001 + (sin(el1)).^2)*0.2;
            % sigma of multipath
            sigma_mp1 = (0.13 + 0.53*exp(-el1*180/pi/10))*scale_factor;
            % sigma of receiver noise
            sigma_noise1 = (0.23 + 0.43*exp(-el1*180/pi/6.9))*scale_factor;
            
            % Actual sigma at el1 (Eq. 24)
            sigma1 = sqrt(sigma_tropo1^2*err(1) + sigma_ura^2*err(2) + (sigma_mp1^2 + sigma_noise1^2)*err(3));
            % Bounded sigma at el1 (Eq. 18)
            sigma1_bound = sqrt(sigma_tropo1^2 + sigma_ura^2 + (sigma_mp1^2 + sigma_noise1^2));
            
            % Refer to Figure 3.3 on page 35 of
            % Fundamentals of Global Positioning System Receivers A
            % Software Approach by James Tsui, 2005
            beta = asin((re+h(1))/rs*sin(pi/2 + el1));
            theta_angle = el1 + beta;
            r = sqrt((re+h(1))^2 + rs^2 - 2*(re+h(1))*rs*sin(theta_angle)); % range to satellite at elevation angle el1
            
            
            el2 = el1;
            r1 = r;
            sigma2(1) = sigma1_bound;
            el2_ang(1) = el2*180/pi;
            for ii = 1:q
                el2 = el2 - (vsat(ii) + vuser(ii))/(r1);  % changed elevation angle over T
                if(p1 == 3 && el1 == 90*pi/180) % change the value of el1 for different initial elevation angles
                    el_ch(ii,p2) = (vsat(ii) + vuser(ii))/(r1)*180/pi; % save changes in elevation angles for plotting
                end
                beta = asin((re+h(ii+1))/rs*sin(pi/2 + el2));
                theta_angle = el2 + beta;
                r1 = sqrt((re+h(ii+1))^2 + rs^2 - 2*(re+h(ii+1))*rs*sin(theta_angle)); % range at el2
                
                sigma_tropo2 = 1.001./sqrt(0.002001 + (sin(el2)).^2)*0.2;
                sigma_mp2 = (0.13 + 0.53*exp(-el2*180/pi/10))*scale_factor;
                sigma_noise2 = (0.23 + 0.43*exp(-el2*180/pi/6.9))*scale_factor;
                
                % bounded sigma at el2
                sigma2(ii+1) = sqrt(sigma_tropo2^2 +sigma_ura^2 + (sigma_mp2^2 + sigma_noise2^2));
                el2_ang(ii+1) = el2*180/pi; % el2 in degrees
                
            end % end of ii loop
            
            if(p1 == 3 && el1 == 90*pi/180)
                p2 = p2 + 1; % increment index of el_ch
            end
            
            mp(i) = 1.001./sqrt(0.002001 + (sin(el2)).^2); % mapping function of tropospheric error
            
            % Equation 23
            beta_lq_mod(i,p1) = -log(((sigma_tropo1)*mp(i)*0.2*exp(-q*T/(25*3600*err1(1)))*err(1) + ...
                sigma_ura^2*exp(-q*T/(20*3600*err1(2)))*err(2) + ...
                (sigma_mp1^2 + sigma_noise1^2)*exp(-q*T/100)*err(3))/((sigma_tropo1)^2 + ...
                sigma_ura^2 + (sigma_mp1^2 + sigma_noise1^2)))/(q*T);
            
            % Equation 19
            beta_lq(i,p1) = -log(((sigma_tropo1)*mp(i)*0.2*exp(-q*T/(25*3600)) + ...
                sigma_ura^2*exp(-q*T/(20*3600)) + ...
                (sigma_mp1^2 + sigma_noise1^2)*exp(-q*T/100))/((sigma_tropo1)^2 + ...
                sigma_ura^2 + (sigma_mp1^2 + sigma_noise1^2)))/(q*T);
            
            
            a_value1 = exp(-beta_lq_mod(i,p1)*T);
            
            % Minimum of this is K_min defined below Eq 29. To find the minimum, min_ratio and
            % min_ratio1 should be less than one, and err and err1 should be minimum
            beta_lq_ratio(i,p1) = (exp(-beta_lq_mod(i,p1)*T)/exp(-beta_lq(i,p1)*T))^q;
            K_min = min(K_min,beta_lq_ratio(i,p1)); % minimum over all el and q
            
            for ii = 1:q
                a_value2(ii) = sigma2(ii)/sigma2(ii+1);
            end
            % minimum and maximum values of a_{l1, lq} below Eq. 21
            a_val_min(i,p1) = min(a_value1*a_value2);
            a_val_max(i,p1) = max(a_value1*a_value2);
            
            
            range(i) = r; % save range at el1 in an array
            
            % Check bounds for elements of Eq 21 or 26, applying Eq 29, and beta cannot be negative
            if(a_val_max(i,p1) > a_max || a_val_min(i,p1) < a_min*min_rat || beta_lq_mod(i,p1) < 0)
                keyboard;
            end
        end % end of elevation angle loop
        p1 = p1 + 1; % point to next q value
    end % end of q loop
    
    % check if max_a and min_a are exceeded by storing max and min values at each k iteration
    max_a = max(max_a, max(max(a_val_max)));
    min_a = min(min_a, min(min(a_val_min)));
    k
    
end % end of k loop

max_a
min_a
K_min
figure(1);
hold on; % time constant plot with elevation angle (Figure 1 of paper)
subplot(1,2,2),plot(el*180/pi,1./beta_lq_mod,'+-','LineWidth',1); grid on;
ylabel('Time Constant (s)'); xlabel('Initial Elevation Angle (Degrees)');
figure(2);
hold on;
% a_{l1, lq} plot with elevation angle (Figure 2 of paper)
subplot(1,2,2), plot(el*180/pi,a_val_max','+-','LineWidth',1); grid on;
subplot(1,2,2), hold on;plot(el*180/pi,a_val_min','+-','LineWidth',1);
ylabel('Maximum or minimum a_{l1, lq}'); xlabel('Initial Elevation Angle (Degrees)');
